# Supplementary material for: The CAMP study: feasibility and clinical correlates of standardized assessments of substance use in a youth psychiatric inpatient sample
Source: Child Adolesc Psychiatry Ment Health. 2021 Sep 13;15:48. doi: 10.1186/s13034-021-00403-4 (PMC8439003; doi:10.1186/s13034-021-00403-4)
Supplement: Supplementary file 2 — Additional file 2. Chart reviews. [file 13034_2021_403_MOESM2_ESM.xlsx]

## Sheet: Summary of visit hx methods
Methodology to identify the pre and post visits for the CAMP study population
The list of 99 study participants provided by the researcher was linked, by chart number, to CIHI DAD (inpatient) and NACRS (ambulatory) databases
to identify visits within 3 years prior and 6 months following the index visit, that met the following criteria:
DAD:
3 year prior visits = inpatient encounters where the index admit date - prior admit date < 1096 days
6 month readmissions = inpatient encounters where the index discharge date - readmit date < 184 days
Include mental health and substance misuse encounters coded with any one of the following most responsible diagnoses (MRDx):
F*	Mental health codes						Z593	Problems related to living in resd inst
R458	Oth symptoms signs inv emotional state						Z631	Probs relationship w parents & in laws
T36-T50	Poisoning by drugs, medications and biological substances (self-harm)						Z733	Stress not elsewhere classified
NACRS
3 year prior visits = ED visits where the index admit date - ED triage date < 1096 days
6 months revisits = ED visits where the index discharge date - ED triage date < 184 days
Includes mental health and substance misuse ED visits coded with any one of following presenting complaint groupings, presenting complaints, or most responsible diagnoses (MRDx):
Presenting complaint groupings:			Presenting complaint:			MRDx:
351–400 Mental Health			Anorexia			F*	Mental health codes
751–800 Substance Misuse						R458	Oth symptoms signs inv emotional state
(the "3 year prior" data set also included the ED visits immediately preceding the index admission, regardless of presenting complaint or MRDx)
The list of all potential codes is in the tab called "full list of codes"
The list of codes that the study patients actual had is in the tab called "actual codes"
Since we were starting with a list of study patients, the list of F codes is much broader than what we would have used if we were using the F codes to identify the population (would have excluded dementia etc.)
Finally, I did include 4 additional ED visits that had a presenting complaint of "Laceration/puncture" because when I reviewed them they were self harm. Again, we would not have included this
presenting complaint to identify the desired patient population from scratch but since we were starting with a list of study patients, it was easy to review and identify that those were mental health related visits

## Sheet: Summary data extraction content
	Data type	Time	Content
		Prior to hospitalization	Mental Health ED presentations
			Psychiatric Emergency admissions
			Inpatient psychiatric admissions
			Any previous mental health inpatient admission
			If the youth was connected to an outpatient mental health service or family physician prior to their admissions
		Current hospitalizations	Length of stay
	Service utilization
		6-month follow-up	# of total ED presentations
			# psychiatric emergency admissions
			# psychiatric inpatient admissions
			For psychiatric emergency and inpatient admits: length of stay
		Current hospitalization (Clinical Chart Review from inpatient admission)	Suicidal ideation and/or attempt
			Medical instability from attempt
			Non-suicidal self-harm
			# of previous suicide attempts
			Admission homicidal behaviours or thoughts
	Clinical severity and complexity		Historical homicidal behaviours or thoughts
			Aggressive behaviours
			Admission symptoms of psychosis
			#/types/reasons for restraints
			#/reasons egregious behavioural analyses (EBA)
			Substance use information
			Working admission diagnosis
			Discharge Diagnoses
		6-month follow-up
			For mental health related admissions: discharge diagnosis

## Sheet: Full list of visit hx codes
Codes used for both inpatient encounters and ED visits			Codes used for inpatient encounters only			Codes used for ED visits only
ICD10 Diagnosis Code	ICD10 Diagnosis Short Description		ICD10 Diagnosis Code	ICD10 Diagnosis Short Description		ED Presenting Complaint Group	ED Presenting Complaint	ED Presenting Complaint Description
R458	Oth symptoms signs inv emotional state		Z593	Problems rel to living in resd inst		251–300 Gastrointestinal	252	Anorexia
F000	Early dementia in Alzheimers dis		Z631	Probs relationship w parents & in laws		351–400 Mental Health	351	Depression/suicidal/deliberate self-harm
F001	Late dementia in Alzheimers dis		Z733	Stress not elsewhere classified		351–400 Mental Health	352	Anxiety/situational crisis
F002	Alzheimers dementia atypic/ mixed		T360	Poisoning by penicillins		351–400 Mental Health	353	Hallucinations/delusions
F009	Alzheimers dementia NOS		T361	Poisn cefalosporins & betalactm antibio		351–400 Mental Health	354	Insomnia
F010	Vascular dementia of acute onset		T362	Poisoning by chloramphenicol group		351–400 Mental Health	355	Violent/homicidal behaviour
F011	Multi infarct dementia		T363	Poisoning by macrolides		351–400 Mental Health	356	Social problem
F012	Subcortical vascular dementia		T364	Poisoning by tetracyclines		351–400 Mental Health	358	Bizarre behaviour
F013	Mix cortical & subcortical vasc dementia		T365	Poisoning by aminoglycosides		351–400 Mental Health	359	Concern for patient’s welfare
F018	Other vascular dementia		T366	Poisoning by rifamycins		351–400 Mental Health	360	Pediatric disruptive behaviour
F019	Vascular dementia unspecified		T367	Poisn antifungal antibiotic systemic use		751–800 Substance Misuse	751	Substance misuse/intoxication
F020	Dementia in Pick's disease		T368	Poisoning by other systemic antibiotics		751–800 Substance Misuse	752	Overdose ingestion
F021	Dementia in Creutzfeldt Jakob dis		T369	Poisoning by systemic antibiotic NOS		751–800 Substance Misuse	753	Substance withdrawal
F022	Dementia in Huntington's disease		T370	Poisoning by sulfonamides
F023	Dementia in Parkinson's disease		T371	Poisoning by antimycobacterial drugs
F024	Dementia in HIV disease		T372	Poisn antimalaria/drug act oth bl protoz
F028	Dementia in oth spec dis class elsewhere		T373	Poisoning by other antiprotozoal drugs
F03	Unspecified dementia		T374	Poisoning by anthelminthics
F04	Orgnc amnesic syndr not dt alco & psyact		T375	Poisoning by antiviral drugs
F050	Delirium not superimposed on dementia		T378	Poisn oth systc antinfect antiparasitics
F051	Delirium superimposed on dementia		T379	Poisn systc antiinfect antiparasitc NOS
F058	Other delirium		T380	Poisn glucocorticoids & synth analogues
F059	Delirium unspecified		T381	Poisn by thyroid hormones & substitutes
F060	Organic hallucinosis		T382	Poisoning by antithyroid drugs
F061	Organic catatonic disorder		T383	Poisn insulin oral hypoglycaemic drugs
F062	Organic delusional disorder		T384	Poisoning by oral contraceptives
F063	Organic mood [affective] disorders		T385	Poisn by oth estrogens and progestogens
F064	Organic anxiety disorder		T386	Pois antgonad antiestrgn antiandrogn NEC
F065	Organic dissociative disorder		T387	Poisn by androgens & anabolic congeners
F066	Organic emotionally labile disorder		T388	Poisn oth uns hormone & synthetic subst
F067	Mild cognitive disorder		T389	Poisn other and NOS hormone antagonists
F068	Oth ment disrd dt brain dam dysf & dis		T390	Poisoning by salicylates
F069	Mental disrd dt brain dam dysf & dis NOS		T391	Poisoning by 4-Aminophenol derivatives
F070	Organic personality disorder		T392	Poisoning by pyrazolone derivatives
F071	Postencephalitic syndrome		T393	Poisn oth nonsteroid antiinf dg [NSAID]
F072	Postconcussional syndrome		T394	Poisoning by antirheumatics NEC
F078	Oth orgnc person/beh disrd dt brain dis		T398	Poisn oth nonopioid anlgsc antipyret NEC
F079	Orgnc person/beh disrd dt brain dis NOS		T399	Psn nonopioid anlgsc antipyr antirhm NOS
F09	Unspec orgnc or symptomatic mental disrd		T400	Poisoning by opium
F100	Ment/beh disrd dt alcohol use ac intox		T401	Poisoning by heroin
F101	Ment/beh disrd dt harmful alcohol use		T402	Poisoning by other opioids
F102	Ment/beh disrd dt alcohol use dep syndr		T4020	Poisoning by codeine and derivatives
F103	Ment/beh disrd dt alco use withdrawal st		T4021	Poisoning by morphine
F104	Ment/beh disrd dt alco use withdr w del		T4022	Poisoning by hydromorphone
F105	Ment/beh disrd dt alco use psych disrd		T4023	Poisoning by oxycodone
F106	Ment/beh disrd dt alcohol use amnesic		T4028	Poisoning by oth opioids NEC
F107	Ment/beh disrd dt alco res & late psych		T403	Poisoning by methadone
F108	Ment/beh disrd dt alco oth ment/beh dis		T404	Poisoning by other synthetic narcotics
F109	Ment/beh disrd dt alco ment/beh dis NOS		T4040	Poisoning by fentanyl and derivatives
F110	Ment/beh disrd dt opioid use ac intox		T4041	Poisoning by tramadol
F111	Ment/beh disrd dt harmful opioid use		T4048	Poisoning by oth synth narcotic NEC
F112	Ment/beh disrd dt opioid use dep syndr		T405	Poisoning by cocaine
F113	Ment/beh disrd dt opioid use withdr st		T406	Poisn by other and unspecified narcotics
F114	Ment/beh disrd dt opioid withdr st w del		T407	Poisoning by cannabis (derivatives)
F115	Ment/beh disrd dt opioids psych disrd		T408	Poisoning by lysergide [LSD]
F116	Ment/beh disrd dt opioids amnesic syndr		T409	Poisn oth NOS psychodysleptcs [hallucns]
F117	Ment/beh disrd dt opioids res late psych		T410	Poisoning by inhaled anaesthetics
F118	Ment/beh disrd dt opioids oth ment/beh		T411	Poisoning by intravenous anaesthetics
F119	Ment/beh disrd dt opioids w ment/beh NOS		T412	Poisn by oth & NOS general anaesthetics
F120	Ment/beh disrd dt cannab use ac intox		T413	Poisoning by local anaesthetics
F121	Ment/beh disrd dt cannab use harmf use		T414	Poisoning by anaesthetic unspecified
F122	Ment/beh disrd dt cannab use dep syndr		T415	Poisoning by therapeutic gases
F123	Ment/beh disrd dt cannab use withdr st		T420	Poisoning by hydantoin derivatives
F124	Ment/beh disrd dt cannab withdr st w del		T421	Poisoning by iminostilbenes
F125	Ment/beh disrd dt cannab use psych disrd		T422	Poisn succinimides and oxazolidinediones
F126	Ment/beh disrd dt cannab amnesic syndr		T423	Poisoning by barbiturates
F127	Ment/beh disrd dt cannab res late psych		T424	Poisoning by benzodiazepines
F128	Ment/beh disrd dt cannab oth ment/beh		T425	Poisoning by mixed antiepileptics NEC
F129	Ment/beh disrd cannab ment/beh disrd NOS		T426	Poisn by oth antiepileptic sed hyp drug
F130	Ment/beh disrd dt use sed hypn ac intox		T427	Poisn by antiepileptic sed hyp drugs NOS
F131	Ment/beh disrd dt harmf use sed hypn		T428	Psn antipark drg oth cntrl msc tn dprsnt
F132	Ment/beh disrd dt use sed hypn dep syndr		T430	Poisn tricyclic & tetracyclic antidprsnt
F133	Ment/beh disrd dt use sed hypn withdr st		T431	Psn monoamine oxidase inhibitr antidprst
F134	Ment/beh dis dt sed hypn withdr st w del		T432	Poisn by oth and unspecified antidprsnts
F135	Ment/beh disrd dt use sed hypn psych dis		T433	Poisn phenothiazine antipsychtc neurlept
F136	Ment/beh disrd dt sed hypn amnes syndr		T434	Poisn butyrophenone thioxanthene neurlpt
F137	Ment/beh disrd sed hypn res & late psych		T435	Psn oth & NOS antipsychotics & neurolept
F138	Ment/beh disrd sed hypn oth ment/beh dis		T436	Psn psychostimlnts w abuse potential
F139	Ment/beh disrd sed hypn res ment/beh NOS		T438	Poisn by other psychotropic drugs NEC
F140	Ment/beh disrd dt use cocaine ac intox		T439	Poisn by psychotropic drug unspecified
F141	Ment/beh disrd dt harmful use cocaine		T440	Poisoning by anticholinesterase agents
F142	Ment/beh disrd dt use cocaine dep syndr		T441	Psn oth parasympthmimetic [cholinergics]
F143	Ment/beh disrd dt use cocaine withdr st		T442	Poisn by ganglionic blocking drugs NEC
F144	Ment/beh disrd cocaine withdr st w del		T443	Psn oth parasympatholytic spasmlytic NEC
F145	Ment/beh disrd dt cocaine psych disrd		T444	Psn predom alpha adrnorecptr agonsts NEC
F146	Ment/beh disrd dt cocaine amnesic syndr		T445	Psn predom beta adrenreceptr agonist NEC
F147	Ment/beh disrd dt cocaine res late psych		T446	Poisn alpha adrenoreceptr antagonsts NEC
F148	Ment/beh disrd cocaine oth ment/beh dis		T447	Poisn beta adrenoreceptr antagonists NEC
F149	Ment/beh disrd cocaine w ment/beh NOS		T448	Psn cntrl act/adrngc neuron blck agt NEC
F150	Ment/beh disrd dt stimulants ac intox		T449	Psn oth uns drugs prim aff aut nrvs sys
F151	Ment/beh disrd dt harmf use stimulants		T450	Poisn antiallergic and antiemetic drugs
F152	Ment/beh disrd dt stimulants dep syndr		T451	Psn antineoplastic & immunosuppress drgs
F153	Ment/beh disrd dt stimulants withdr st		T452	Poisn vitamins not elsewhere classified
F154	Ment/beh disrd dt stimt withdr st w del		T453	Poisoning by enzymes NEC
F155	Ment/beh disrd dt stimulants psych disrd		T454	Poisoning by iron and its compounds
F156	Ment/beh disrd dt stimt amnesic syndr		T455	Poisoning by anticoagulants
F157	Ment/beh disrd dt stimt res late psych		T456	Poisn by fibrinolysis affecting drugs
F158	Ment/beh disrd dt stimt oth ment/beh		T457	Psn anticoaglt antagonist vit K oth coag
F159	Ment/beh disrd dt stimt w ment/beh NOS		T458	Psn oth primarily systc & haematolgc agt
F160	Ment/beh disrd dt hallucinogens ac intox		T459	Psn primarily systc haematologc agnt NOS
F161	Ment/beh disrd dt harmf use hallucinogen		T460	Psn card stimt glycoside/drug simlr actn
F162	Ment/beh disrd dt use hallucin dep syndr		T461	Poisoining by calcium channel blockers
F163	Ment/beh disrd dt use hallucin withdr st		T462	Poisn by other antidysrhythmic drugs NEC
F164	Ment/beh disrd hallucin withdr st w del		T463	Poisoning by coronary vasodilators NEC
F165	Ment/beh disrd dt use hallucin psych dis		T464	Psn angiotensin convertng enzyme inhibit
F166	Ment/beh disrd dt hallucin amnesic syndr		T465	Poisn other antihypertensive drugs NEC
F167	Ment/beh disrd hallucin res late psych		T466	Psn antihyperlipidaemic antiartsclrc drg
F168	Ment/beh disrd hallucin oth ment/beh dis		T467	Poisoning by peripheral vasodilators
F169	Ment/beh disrd hallucin w ment/beh NOS		T468	Psn antivaricose drg incl sclerosing agt
F170	Ment/beh disrd dt use tobacco ac intox		T469	Poisn by oth uns agents prim aff CV sys
F171	Ment/beh disrd dt harmful use tobacco		T470	Poisn histamine H2 receptor antagonists
F172	Ment/beh disrd dt use tobacco dep syndr		T471	Psn oth antacid anti gastrc secretn drgs
F173	Ment/beh disrd dt use tobacco withdr st		T472	Poisoning by stimulant laxatives
F174	Ment/beh disrd tobacco withdr st w del		T473	Poisn by saline and osmotic laxatives
F175	Ment/beh disrd dt tobacco psych disrd		T474	Poisoning by other laxatives
F176	Ment/beh disrd dt tobacco amnesic syndr		T475	Poisoning by digestants
F177	Ment/beh disrd dt tobacco res late psych		T476	Poisoning by antidiarrhoeal drugs
F178	Ment/beh disrd tobacco oth ment/beh dis		T477	Poisoning by emetics
F179	Ment/beh disrd dt tobacco w ment/beh NOS		T478	Psn oth agents prim aff gastrointest sys
F180	Ment/beh disrd dt vol solvents ac intox		T479	Psn agent prim aff gastrointest sys NOS
F181	Ment/beh disrd dt harmf use vol solvents		T480	Poisoning by oxytocic drugs
F182	Ment/beh disrd dt vol solvents dep syndr		T481	Poisoning by skeletal muscle relaxants
F183	Ment/beh disrd dt vol solvents withdr st		T482	Psn oth NOS agents prim actng on muscles
F184	Ment/beh disrd vol solv withdr st w del		T483	Poisoning by antitussives
F185	Ment/beh disrd vol solvents psych disrd		T484	Poisoning by expectorants
F186	Ment/beh disrd vol solvents amnes syndr		T485	Poisoning by anti common cold drugs
F187	Ment/beh disrd vol solv res late psych		T486	Poisoning by antiasthmatics NEC
F188	Ment/beh disrd vol solv oth ment/beh dis		T487	Psn oth NOS agnts prim actng on resp sys
F189	Ment/beh disrd vol solv w ment/beh NOS		T490	Psn loc antfngl antinfect antinf drg NEC
F190	Ment/beh disrd mult dr & psyact ac intox		T491	Poisoning by antipruritics
F191	Ment/beh dis harmf use mult dr & psyact		T492	Poisn loc astringents and loc detergents
F192	Ment/beh dis mult dr & psyact dep syndr		T493	Psn emollients demulcents & protectants
F193	Ment/beh dis mult dr & psyact withdr st		T494	Psn keratolytc keratplas oth hair Rx drg
F194	Ment/beh dis mult dr psyact withdr w del		T495	Poisn ophthalmologic drgs & preparations
F195	Ment/beh dis mult dr & psyact psych dis		T496	Poisn otorhinolaryngological drugs prep
F196	Ment/beh dis mult dr psyact amnes syndr		T497	Poisn by dental drugs topically applied
F197	Ment/beh dis mult dr psyact res & late		T498	Poisoning by other topical agents
F198	Ment/beh dis mult dr psyact oth ment/beh		T499	Poisoning by topical agent unspecified
F199	Ment/beh dis mult dr psyact ment/beh NOS		T500	Psn mineralocorticoids & their antagnsts
F200	Paranoid schizophrenia		T501	Poisn by loop [high ceiling] diuretics
F201	Hebephrenic schizophrenia		T502	Psn carb anhydrase inhib benzthd diuretc
F202	Catatonic schizophrenia		T503	Psn electrolytic calric wtr balnce agnts
F203	Undifferentiated schizophrenia		T504	Psn drugs affecting uric acid metabolism
F204	Post schizophrenic depression		T505	Poisoning by appetite depressants
F205	Residual schizophrenia		T506	Poisn antidotes and chelating agents NEC
F206	Simple schizophrenia		T507	Psn analeptics & opioid recptr antagnsts
F208	Other schizophrenia		T508	Poisoning by diagnostic agents
F209	Schizophrenia unspecified		T509	Poisn oth NOS drgs medicaments biol subs
F21	Schizotypal disorder
F220	Delusional disorder
F228	Other persistent delusional disorders
F229	Persistent delusional disorder NOS
F230	Ac polymorphic psych disrd wo sym schiz
F231	Ac polymorphic psych disrd w sym schiz
F232	Ac schizophrenia like psychotic disorder
F233	Oth ac predom delusional psych disorders
F238	Other acute & transient psychotic disrd
F239	Acute & transient psychotic disrd NOS
F24	Induced delusional disorder
F250	Schizoaffective disorder manic type
F251	Schizoaffective disrd depressive type
F252	Schizoaffective disorder mixed type
F258	Other schizoaffective disorders
F259	Schizoaffective disorder unspecified
F28	Other nonorganic psychotic disorders
F29	Unspecified nonorganic psychosis
F300	Hypomania
F301	Mania without psychotic symptoms
F302	Mania with psychotic symptoms
F308	Other manic episodes
F309	Manic episode unspecified
F310	Bipolar affective disrd curr hypomanic
F311	Bipol aff disrd curr manic wo psych sym
F312	Bipol aff disrd curr manic w psych sym
F313	Bipol aff disrd curr mild/mod depression
F314	Bipol aff disrd sev depres wo psych sym
F315	Bipol aff disrd sev depres w psych sym
F316	Bipolar affective disrd currently mixed
F317	Bipolar aff disrd curr in remission
F318	Other bipolar affective disorders
F319	Bipolar affective disorder unspecified
F320	Mild depressive episode
F321	Moderate depressive episode
F322	Sev depressive episode wo psych symptoms
F323	Sev depressive episode w psych symptoms
F328	Other depressive episodes
F329	Depressive episode unspecified
F330	Rec depressive disrd curr episode mild
F331	Rec depressive disrd curr episode mod
F332	Rec depres disrd curr sev wo psych
F333	Rec depres disrd current sev w psych sym
F334	Rec depres disrd currently in remission
F338	Other recurrent depressive disorders
F339	Recurrent depressive disorder NOS
F340	Cyclothymia
F341	Dysthymia
F348	Oth persistent mood [affective] disorder
F349	Persistent mood [affective] disorder NOS
F380	Other single mood [affective] disorders
F381	Oth recurrent mood [affective] disorders
F388	Oth specified mood [affective] disorders
F39	Unspecified mood [affective] disorder
F400	Agoraphobia
F401	Social phobias
F402	Specific (isolated) phobias
F408	Other phobic anxiety disorders
F409	Phobic anxiety disorder unspecified
F410	Panic disrd [ep paroxysmal anxiety]
F411	Generalized anxiety disorder
F412	Mixed anxiety and depressive disorder
F413	Other mixed anxiety disorders
F418	Other specified anxiety disorders
F419	Anxiety disorder unspecified
F420	Predom obsessional thoughts/ruminations
F421	Predom compulsive acts/rituals
F422	Mixed obsessional thoughts and acts
F428	Other obsessive compulsive disorders
F429	Obsessive compulsive disorder NOS
F430	Acute stress reaction
F431	Post traumatic stress disorder
F432	Adjustment disorders
F438	Other reactions to severe stress
F439	Reaction to severe stress unspecified
F440	Dissociative amnesia
F441	Dissociative fugue
F442	Dissociative stupor
F443	Trance and possession disorders
F444	Dissociative motor disorders
F445	Dissociative convulsions
F446	Dissociative anaesthesia & sensory loss
F447	Mix dissociative [conversion] disorders
F448	Oth dissociative [conversion] disorders
F449	Dissociative [conversion] disorder NOS
F450	Somatization disorder
F451	Undifferentiated somatoform disorder
F452	Hypochondriacal disorder
F453	Somatoform autonomic dysfunction
F454	Persistent somatoform pain disorder
F458	Other somatoform disorders
F459	Somatoform disorder unspecified
F480	Neurasthenia
F481	Depersonalization derealization syndrome
F488	Other specified neurotic disorders
F489	Neurotic disorder unspecified
F500	Anorexia nervosa
F501	Atypical anorexia nervosa
F502	Bulimia nervosa
F503	Atypical bulimia nervosa
F504	Overeating assoc w oth psychol disturb
F505	Vomiting assoc w oth psychol disturbance
F508	Other eating disorders
F509	Eating disorder unspecified
F510	Nonorganic insomnia
F511	Nonorganic hypersomnia
F512	Nonorganic disorder sleep wake schedule
F513	Sleepwalking [somnambulism]
F514	Sleep terrors [night terrors]
F515	Nightmares
F518	Other nonorganic sleep disorders
F519	Nonorganic sleep disorder unspecified
F520	Lack or loss of sexual desire
F521	Sexual aversion & lack sexual enjoyment
F522	Failure of genital response
F523	Orgasmic dysfunction
F524	Premature ejaculation
F525	Nonorganic vaginismus
F526	Nonorganic dyspareunia
F527	Excessive sexual drive
F528	Oth sexual dysf not dt orgnc disrd/dis
F529	Sexual dysf not dt organic disrd/dis NOS
F530	Mild ment/beh disrd ass w puerperium NEC
F531	Sev ment/beh disrd ass w puerperium NEC
F538	Oth ment/beh disrd ass w puerperium NEC
F539	Puerperal mental disorder unspecified
F54	Psychol/beh factors ass w disrd dis cl/e
F55	Harmful use non dependence substances
F59	Beh syndr w physl disturb phys fact NOS
F600	Paranoid personality disorder
F601	Schizoid personality disorder
F602	Dissocial personality disorder
F603	Emotionally unstable personality disrd
F604	Histrionic personality disorder
F605	Anankastic personality disorder
F606	Anxious [avoidant] personality disorder
F607	Dependent personality disorder
F608	Other specific personality disorders
F609	Personality disorder unspecified
F61	Mixed and other personality disorders
F620	Enduring person ch dt catastrophic expr
F621	Endure person change dt psychiatric ill
F628	Other enduring personality changes
F629	Enduring personality change unspecified
F630	Pathological gambling
F631	Pathological fire setting [pyromania]
F632	Pathological stealing [kleptomania]
F633	Trichotillomania
F638	Other habit and impulse disorders
F639	Habit and impulse disorder unspecified
F640	Transsexualism
F641	Dual role transvestism
F642	Gender identity disorder of childhood
F648	Other gender identity disorders
F649	Gender identity disorder unspecified
F650	Fetishism
F651	Fetishistic transvestism
F652	Exhibitionism
F653	Voyeurism
F654	Paedophilia
F655	Sadomasochism
F656	Multiple disorders of sexual preference
F658	Other disorders of sexual preference
F659	Disorder sexual preference unspecified
F660	Sexual maturation disorder
F661	Egodystonic sexual orientation
F662	Sexual relationship disorder
F668	Other psychosexual development disorders
F669	Psychosexual development disorder NOS
F680	Elaboration physical sym psychol reasons
F681	Intent product/feign symptom/disability
F688	Oth spec disrd adult personality & beh
F69	Disrd adult personality & behaviour NOS
F700	Mild mental retard no/min impair beh
F701	Mild mental retard signif impair beh
F708	Mild mental retard other impaired beh
F709	Mild mental retard wo impaired beh
F710	Mod mental retard no/min impair beh
F711	Mod mental retard signif impair beh
F718	Mod mental retard other impairment beh
F719	Mod mental retard wo impairment beh
F720	Sev mental retard w no or min impair beh
F721	Severe mental retard signif impair beh
F728	Sev mental retard other impair behaviour
F729	Severe mental retard wo impair behaviour
F730	Profound ment retard no min impair beh
F731	Profound mental retard signif impair beh
F738	Profound mental retard w oth impair beh
F739	Profound mental retard wo impair beh
F780	Other mental retard no or min impair beh
F781	Other mental retard w signif impair beh
F788	Other mental retard w other impair beh
F789	Other mental retard wo impair behaviour
F790	Unspec ment retard no or min impair beh
F791	Unspec mental retard w signif impair beh
F798	Unspec mental retard w other impair beh
F799	Unspec mental retard wo impairment beh
F800	Specific speech articulation disorder
F801	Expressive language disorder
F802	Receptive language disorder
F803	Acquired aphasia with epilepsy
F808	Oth development disrd speech & language
F809	Development disrd speech & language NOS
F810	Specific reading disorder
F811	Specific spelling disorder
F812	Specific disorder of arithmetical skills
F813	Mixed disorder of scholastic skills
F818	Oth development disrd scholastic skills
F819	Development disrd scholastic skills NOS
F82	Spec development disorder motor function
F83	Mixed specific developmental disorders
F840	Childhood autism
F841	Atypical autism
F842	Rett's syndrome
F843	Other childhood disintegrative disorder
F844	Overact disrd w ment retard stereo move
F845	Asperger's syndrome
F848	Other pervasive developmental disorders
F849	Pervasive developmental disorder NOS
F88	Other disorder psychological development
F89	Disorder psychological development NOS
F900	Disturbance of activity and attention
F901	Hyperkinetic conduct disorder
F908	Other hyperkinetic disorders
F909	Hyperkinetic disorder unspecified
F910	Conduct disorder in family context
F911	Unsocialized conduct disorder
F912	Socialized conduct disorder
F913	Oppositional defiant disorder
F918	Other conduct disorders
F919	Conduct disorder unspecified
F920	Depressive conduct disorder
F928	Other mixed disorder conduct & emotions
F929	Mixed disorder conduct & emotions NOS
F930	Separation anxiety disorder of childhood
F931	Phobic anxiety disorder of childhood
F932	Social anxiety disorder of childhood
F933	Sibling rivalry disorder
F938	Other childhood emotional disorders
F939	Childhood emotional disorder NOS
F940	Elective mutism
F941	Reactive attachment disorder childhood
F942	Disinhibited attachment disrd childhood
F948	Other childhood disrd social functioning
F949	Childhood disrd social functioning NOS
F950	Transient tic disorder
F951	Chronic motor or vocal tic disorder
F952	Cmb vocal & multiple motor tic disorder
F958	Other tic disorders
F959	Tic disorder unspecified
F980	Nonorganic enuresis
F981	Nonorganic encopresis
F982	Feeding disorder infancy & childhood
F983	Pica of infancy and childhood
F984	Stereotyped movement disorders
F985	Stuttering [stammering]
F986	Cluttering
F988	Oth spec beh emot disrd child adol onset
F989	Beh & emot disrd child & adol onset NOS
F99	Mental disorder not otherwise specified

## Sheet: Actual visit hx codes
ICD10 Diagnosis Code	ICD10 Diagnosis Short Description
F139	Ment/beh disrd due to use of sedative/hypnotics, not otherwise specified
F191	Ment/beh dis harmf use mult dr & psyact
F319	Bipolar affective disorder unspecified
F322	Sev depressive episode wo psych symptoms
F329	Depressive episode unspecified
F341	Dysthymia
F388	Oth specified mood [affective] disorders
F39	Unspecified mood [affective] disorder
F410	Panic disrd [ep paroxysmal anxiety]
F411	Generalized anxiety disorder
F418	Other specified anxiety disorders
F419	Anxiety disorder unspecified
F430	Acute stress reaction
F431	Post traumatic stress disorder
F432	Adjustment disorders
F452	Hypochondriacal disorder
F500	Anorexia nervosa
F501	Atypical anorexia nervosa
F508	Other eating disorders
F603	Emotionally unstable personality disrd
F609	Personality disorder unspecified
F649	Gender identity disorder unspecified
F819	Development disrd scholastic skills NOS
F819	Development disrd of scholastic skills NOS
F900	Disturbance of activity and attention
F913	Oppositional defiant disorder
F919	Conduct disorder unspecified
F932	Social anxiety disorder of childhood
F949	Childhood disrd social functioning NOS
F989	Beh & emot disrd child & adol onset NOS
R458	Oth symptoms signs inv emotional state
T383	Poisn insulin oral hypoglycaemic drugs
T461	Poisoining by calcium channel blockers
Z593	Problems related to living in resd inst
Z631	Probs relationship w parents & in laws
Z733	Stress not elsewhere classified

## Sheet: Discharge Dx - Summary Note
	Discharge Diagnoses According to Discharge Summary Notes
	Proposed Category	frequency of patients endorsing 1 or more disorders within category	Discharge Diagnosis
	Borderline personality, Cluster B, and emotion dysregulation related diagnoses	41	Borderline personality disorder
			Borderline personality disorder features/traits
			Borderline personality traits (with dissociative symptoms)
			Borderline personality disorder (with significant emotional dysregulation and poor impulse control)
			Emerging borderline personality traits
			Borderline personality disorder with features of PTSD
			Cluster B/C traits or mixed personality traits (Borderline, Obsessive compulsive traits)
			Cluster B/C traits(prominent OCP traits)
			Cluster B traits/features
			Cluster B (emotional dysregulation)
			Cluster B (with gender dysphoria)
			emotional dysregulation
	Depressive-related diagnoses	43	[chronic] Major Depressive Disorder
			Major depressive disorder
			Major depressive episode
			Persistent depressive disorder
			Unspecified depressive disorder vs. major depressive disorder
			[unspecified] depressive disorder
			Depression
			Depressive symptoms
	Anxiety and OCD Related Disorders	64	Social anxiety disorder
			[unspecified] anxiety disorder
			General anxiety disorder
			"high" anxiety
			School phobia
			Anxiety
			Social anxiety disorder (with symptoms of GAD)
			Social anxiety disorder (with panic attacks)
			General anxiety disorder (with panic attacks)
			Panic attacks
			Panic disorder
			Severe obsessive compulsive disorder
			Obsessive compulsive disorder
			body dysmorphic disorder
	Trauma and stressor related disorders	31	(historic) PTSD
			PTSD
			PTSD features
			complex trauma
			*borderline personality disorder with features of PTSD
			acute stress disorder
			Unspecified trauma and stressor related disorder
			Adjustment disorder
			Chronic adjustment disorder
			Adjustment disorder with disturbance of mood and conduct
			Adjustment disorder with depressive symptoms/depressive symptoms
			Adjustment disorder with depressed mood
			Adjustment disorder secondary to unresolved grief
			Adjustment disorder with depressed social anxiety disorder
			[insecure] attachment disorder
	ADHD and other neurodevelopmental disorders	20	ADHD
			ADHD (combined)
			Historic/previous ADHD
			Learning disorder
			Learning disorders (areas of reading and math)
			Comorbid NVLD
			intellectual difficulties
	Eating Disorders	12	anorexia nervosa
			anorexia nervosa (restrictive type)
			atypical anorexia nervosa
			anorexia nervosa (binge/purge subtype)
			[unspecified] eating disorder
			OFSED
	Problems with family relations	17	Parent-child relational difficulties/conflict
			Child conflict
			Significant Family stressors and conflict
	SUDs	10	Substance use disorder
			Poly-substance use disorder (cannabis and alcohol)
			Cannabis use disorder
			Alcohol use disorder
			Nicotine use disorder
	Other	14	Gender dysphoria, Cluster C personality disorder, somatic symptom and related disorders disruptive, impulsive control, and conduct disorders, neurocognitive disorders, or no direct disorder.

## Sheet: MR Discharge Dx
	Collapsed Discharge Diagnoses	n	Specific Index discharge diagnosis	Fcode
	Depressive-related disorders	29	Depressive episode unspecified	F329
			Sev. depressive episode wo psych symptoms	F322
			Rec depressive disrd curr. episode mod	F331
	Anxiety and OCD Related Disorders	22	Anxiety disorder (unspecified)	F419
			Generalized anxiety disorder	F411
			Panic disrd [ep paroxysmal anxiety]	F410
			Social anxiety disorder of childhood	F932
			Other specified anxiety disorders	F418
			Obsessive compulsive disorder NOS	F429
	Trauma and Stressor Disorder	21	Adjustment disorder(s)	F432
			Post-traumatic stress disorder	F431
			Acute stress reaction	F430
	Borderline personality, Cluster B, and emotion dysregulation related diagnoses	5	Emotionally unstable personality disrd	F603
	ADHD and other neurodevelopmental disorders	5	Disturbance of activity and attention	F900
			Development disrd scholastic skills NOS	F819
	Other	17	Feeding and eating disorders, substance use and addictive disorders, somatic symptoms and related disorders, disruptive, impulsive control and conduct disorders or other reasons that did not directly map on to a specific psychiatric disorder.	F500, F501, F989, F949, K922, F649, F129, F129, R458, G9388, T432, F459, F452, F388, F913, F919
